# Supplementary material for: Identification of Aspergillus at section and species levels by artificial intelligence-based microscopic morphology image recognition
Source: J Clin Microbiol. 2026 Feb 27;64(4):e00012-26. doi: 10.1128/jcm.00012-26 (PMC13059806; doi:10.1128/jcm.00012-26)
Supplement: Table S1 — Performance metrics of four CNN models compared for classifying 8 Aspergillus sections with five-fold stratified cross-validation. [file jcm.00012-26-s0001.xlsx]

## Sheet: Sheet1
TABLE S1. Performance metrics of four CNN models compared for classifying 8 Aspergillus sections with five-fold stratified cross-validationa
Model	sect. Aspergillus				sect. Fumigati				sect. Nidulantes				sect. Usti				sect. Terrei				sect. Flavi				sect. Circumdati				sect. Nigri
	Spec.(%)	Accu.(%)	Prec.(%)		Spec.(%)	Accu.(%)	Prec.(%)		Spec.(%)	Accu.(%)	Prec.(%)		Spec.(%)	Accu.(%)	Prec.(%)		Spec.(%)	Accu.(%)	Prec.(%)		Spec.(%)	Accu.(%)	Prec.(%)		Spec.(%)	Accu.(%)	Prec.(%)		Spec.(%)	Accu.(%)	Prec.(%)
GoogleNet	99.9	98.9	97.44		98.87	94.47	98.36		99.16	94.77	94.89		99.65	96.24	97.23		99.55	98.72	95.78		99.58	95.3	95.7		99.67	96.43	97.53		99.74	97.55	97.64
ResNet50	99.6	95.8	96.67		99	95.13	93.42		98.18	88.74	89.97		99.37	93.3	91.63		98.62	96.08	95.38		98.76	86.22	89.49		99.08	90	93.63		99.44	94.73	92.38
Xception	99.99	99.9	99.2		99.78	98.93	97.7		99.34	95.89	98.4		99.91	98.98	97.01		99.78	99.36	98.59		99.66	96.24	96.75		99.66	96.33	99.26		99.83	98.37	98.37
FungalNet	99.91	99	99		99.78	98.93	98.73		99.51	96.95	98.3		99.88	98.68	97.89		99.84	99.53	98.23		99.7	96.66	98.3		99.77	97.55	98.76		99.85	98.55	98.64
aBold text indicates the best value among the models. Accu., accuracy; Prec.,precision; Spec., Specificity.
