# Supplementary material for: Identification of Aspergillus at section and species levels by artificial intelligence-based microscopic morphology image recognition
Source: J Clin Microbiol. 2026 Feb 27;64(4):e00012-26. doi: 10.1128/jcm.00012-26 (PMC13059806; doi:10.1128/jcm.00012-26)
Supplement: Table S2 — Performance metrics of four CNN models compared for classifying 12 Aspergillus species with fivefold stratified cross-validation. [file jcm.00012-26-s0002.xlsx]

## Sheet: Sheet1
TABLE S2. Performance metrics of four CNN models compared for classifying 12 Aspergillus species with five-fold stratified cross-validationa
Model	A. montevidensis				A. fumigatus				A. hiratsukae				A. sydowii				A. nidulans				A.calidoustus				A. terreus				A. alabamensis				A. niveus				A. flavus				A. ochraceus				A. niger
	Spec.(%)	Accu.(%)	Prec.(%)		Spec.(%)	Accu.(%)	Prec.(%)		Spec.(%)	Accu.(%)	Prec.(%)		Spec.(%)	Accu.(%)	Prec.(%)		Spec.(%)	Accu.(%)	Prec.(%)		Spec.(%)	Accu.(%)	Prec.(%)		Spec.(%)	Accu.(%)	Prec.(%)		Spec.(%)	Accu.(%)	Prec.(%)		Spec.(%)	Accu.(%)	Prec.(%)		Spec.(%)	Accu.(%)	Prec.(%)		Spec.(%)	Accu.(%)	Prec.(%)		Spec.(%)	Accu.(%)	Prec.(%)
Google Net	99.9	98.9	97.44		99.42	93.56	97.62		99.26	92.26	95.88		99.59	92.99	95.83		99.5	94.51	92.87		99.65	96.24	97.23		99.15	90.7	93.11		99.66	96.37	90.79		99.83	98.21	93.1		99.58	95.3	95.7		99.67	96.43	97.53		99.74	97.55	97.64
ResNet50	99.6	95.8	96.67		99.33	92.63	91.11		99.18	91.47	89.69		99.3	88.16	84.1		98.45	82.9	87.72		99.38	93.3	91.63		98.4	82.44	85.35		98.88	87.99	89.07		99.62	96.01	90		98.76	86.22	89.49		99.08	90	96.63		99.44	94.73	92.38
Xception	99.99	99.9	99.2		99.91	98.96	95.49		99.74	97.32	98.3		99.59	97.51	97.81		99.85	94.3	98.27		99.91	98.98	97.01		99.46	94.11	94.8		99.73	97.17	94.69		99.75	98.4	98.01		99.66	96.24	96.75		99.66	96.33	99.26		99.83	98.37	98.37
FungalNet	99.9	99	99		99.83	98.13	98.13		99.85	98.41	98.02		99.86	97.66	98.43		99.5	96.06	97.78		99.64	98.68	97.89		99.6	95.45	97.06		99.88	98.69	95.32		99.91	99	97.07		99.7	96.66	98.3		99.77	97.55	98.76		99.8	98.55	98.64
aBold text indicates the best value among the models. Accu., accuracy; Prec.,precision; Spec., Specificity.
