# Supplementary material for: Identification of Aspergillus at section and species levels by artificial intelligence-based microscopic morphology image recognition
Source: J Clin Microbiol. 2026 Feb 27;64(4):e00012-26. doi: 10.1128/jcm.00012-26 (PMC13059806; doi:10.1128/jcm.00012-26)
Supplement: Table S3 — Taxonomic, morphological, and molecular characteristics of Aspergillus strains included in this study. [file jcm.00012-26-s0003.xlsx]

## Sheet: Sheet1
菌种号		EF-1a-MYCOBANK-MYCOBANK	覆盖度	一致性	可信度	EF-1a-genebank	覆盖度	一致性	e值	RBP1-MYCOBANK-MYCOBANK	覆盖度	一致性	可信度	RBP1-genebank	覆盖度	一致性	e值	CMD5-MYCOBANK-MYCOBANK	覆盖度	一致性	可信度	CMD5-genebank	覆盖度	一致性	e值	BenA-MYCOBANK	覆盖度	一致性	可信度	BenA-genebank	覆盖度	一致性	e值	ITS4-MYCOBANK（+）	覆盖度	一致性		ITS4 genebank	覆盖度	一致性		ITS5 mycobank（-）	覆盖度	一致性	符合度	ITS5 genebank	覆盖度	一致性
31	烟曲霉																	测序失败								Aspergillus fumigatus	95.83	100	*****	Aspergillus fumigatus	99	99.62	0									Aspergillus fumigatus	99.29	100	*****	Aspergillus fumigatus	99	100	0
32	烟曲霉																	无可信结果				Aspergillus fumigatus	98	99.43	0	Aspergillus fumigatus	95.65	100	*****	Aspergillus fumigatus	98	99.62	0									Aspergillus fumigatus	96.48	100	*****	Aspergillus fumigatus	99	99.49	0
33	烟曲霉																	无可信结果				Aspergillus fumigatus	96	99.81	0	Aspergillus fumigatus	96.22	100	*****	Aspergillus fumigatus	97	100	0									Aspergillus fumigatus	94.77	100	*****	Aspergillus fumigatus	99	99.66	0
34	烟曲霉																	无可信结果				Aspergillus fumigatus	97	99.25	0	Aspergillus fumigatus	95.29	100	*****	Aspergillus fumigatus	100	99.06	0									Aspergillus fumigatus	85.26	100	*****	Aspergillus fumigatus	99.82	100	0
35	烟曲霉																	无可信结果				Aspergillus fumigatus	97	99.63	0	Aspergillus fumigatus	96.23	100	*****	Aspergillus fumigatus	99	99.62	0									Aspergillus fumigatus	98.42	98.58	****	Aspergillus fumigatus	98	99.47	0
37	烟曲霉																	无可信结果				Aspergillus fumigatus	97	99.07	0	Aspergillus fumigatus	98.11	99.81	****	Aspergillus fumigatus	100	99.25	0									Aspergillus fumigatus	99.46	99.82	****	Aspergillus fumigatus	99	99.82	0
38	烟曲霉																	无可信结果				Aspergillus fumigatus	97	99.81	0	Aspergillus fumigatus	97.92	100	*****	Aspergillus fumigatus	97	99.82	0									Aspergillus fumigatus	96.52	100	****	Aspergillus fumigatus	97	99.82	0
39	烟曲霉																	无可信结果				Aspergillus fumigatus	96	99.63	0	测序失败																Aspergillus fumigatus	98.94	99.64	****	Aspergillus fumigatus	99	99.82	0
40	烟曲霉																	无可信结果				Aspergillus fumigatus	97	99.25	0	Aspergillus fumigatus	95.46	100	*****	Aspergillus fumigatus	98	99.61	0									Aspergillus fumigatus	94.61	100	*****	Aspergillus fumigatus	96	99.63	0
48	烟曲霉																	无可信结果				Aspergillus fumigatus	95	99.62	0	Aspergillus fumigatus	96.23	100	*****	Aspergillus fumigatus	99	99.62	0									Aspergillus fumigatus	97.22	100	*****	Aspergillus fumigatus	99	100	0
49	烟曲霉																	无可信结果				Aspergillus fumigatus	95	99.81	0	Aspergillus fumigatus	95.65	100	*****	Aspergillus fumigatus	99.81	97	0									Aspergillus fumigatus	96.39	100	*****	Aspergillus fumigatus	99	99.65	0
50	烟曲霉																	无可信结果				Aspergillus fumigatus	95	99.43	0	Aspergillus fumigatus	95.83	100	*****	Aspergillus fumigatus	98	99.81	0									Aspergillus fumigatus	96.05	100	*****	Aspergillus fumigatus	99	100	0
51	烟曲霉																	无可信结果				Aspergillus fumigatus	99	98.55	0	Aspergillus fumigatus	95.65	100	*****	Aspergillus fumigatus	100	99.24	0									Aspergillus fumigatus	96.56	100	*****	Aspergillus fumigatus	99	100	0
52	烟曲霉																	无可信结果				Aspergillus fumigatus	97	99.25	0	Aspergillus fumigatus	96.65	100	*****	Aspergillus fumigatus	98	99.62	0									Aspergillus fumigatus	98.65	99.66	****	Aspergillus fumigatus	99	99.49	0
64	黄/米曲霉									Aspergillus leporis	65.08	85.93	**	Aspergillus flavus /Aspergillus oryzae	94	98.15	0	Aspergillus flavus	93.71	99.42	*****	Aspergillus flavus	98	98.91	0	Aspergillus flavus	89.89	99.78	****	Aspergillus oryzae	97	99.2	0									Aspergillus flavus	97.19	100	*****	Aspergillus flavus /Aspergillus oryzae			0
65	黄/米曲霉									Aspergillus leporis				Aspergillus flavus /Aspergillus oryzae	98	98.28	0	Aspergillus flavus	91.73	100	*****	Aspergillus flavus	98.74	100	0	Aspergillus flavus	90.82	100	*****	Aspergillus flavus	100	99.21	0									Aspergillus flavus	95.49	100	*****	Aspergillus flavus	100	99.13	0
66	黄/米曲霉									Aspergillus leporis	69.17	86.28	**	Aspergillus flavus /Aspergillus oryzae	99	98.28	0	Aspergillus flavus	96.22	99.63	****	Aspergillus flavus	98	99.45	0	Aspergillus flavus	98.83	98.22	****	Aspergillus flavus /Aspergillus oryzae	99	98.22	0									无可用结果				Aspergillus flavus	96	77.7	6e-87
67	黄/米曲霉									Aspergillus leporis				Aspergillus flavus /Aspergillus oryzae	98	98.45	0	Aspergillus flavus	94.39	99.62	****	Aspergillus flavus	95	100	0	Aspergillus flavus	100	98.44	****	Aspergillus oryzae	100	98.83	0									无可用结果				Aspergillus oryzae	86.14	95	4e-168
68	黄曲霉																	Aspergillus flavus	94.07	99.43	****	Aspergillus flavus	97	99.26	0	Aspergillus flavus	96.07	99.8	****	Aspergillus flavus	100	99.21	0									Aspergillus flavus /Aspergillus oryzae			****	Aspergillus flavus /Aspergillus oryzae			0
69	黄/米曲霉																	Aspergillus flavus	95.67	99.25	****	Aspergillus flavus	99	99.27	0	Aspergillus flavus	96.49	100	*****	Aspergillus flavus /Aspergillus oryzae	99	99.61	0									Aspergillus flavus	97.38	100	*****	Aspergillus flavus /Aspergillus oryzae
70	黄曲霉																	Aspergillus flavus	94.76	99.43	****	Aspergillus flavus	99	99.09	0	Aspergillus flavus	91.02	95.61	****	Aspergillus flavus	97	94.47	0									Aspergillus flavus	97.19	99.82	****	Aspergillus flavus /Aspergillus oryzae
71	黄曲霉																	Aspergillus pseudonomius	95.59	99.62	****	Aspergillus nomiae	99	99.81	0	无可用数据				Aspergillus nomiae	41	99.06	6e-101									Aspergillus nomius	97.56	100	*****	Aspergillus nomiae	99	99.658	0
76	黄曲霉																	Aspergillus flavus	95.14	99.81	****	Aspergillus flavus	99	98.91	0	Aspergillus flavus	96.11	100	*****	Aspergillus flavus /Aspergillus oryzae	99	99.41	0									Aspergillus flavus	93.6	100	*****	Aspergillus flavus	99	99.49	0
77	黄曲霉																	Aspergillus flavus	94.79	99.62	****	Aspergillus flavus	98	98.72	0	Aspergillus flavus	96.12	100	*****	Aspergillus flavus /Aspergillus oryzae	99	99.8	0									Aspergillus flavus	89.46	100	*****	Aspergillus flavus	99	98.17	0
78	黄曲霉																	Aspergillus flavus	94.58	99.05	****	Aspergillus flavus	98	99.26	0	Aspergillus flavus	98.52	100	*****	Aspergillus flavus	97	100	0									Aspergillus flavus	99.63	99.63	*****	Aspergillus flavus /Aspergillus oryzae	100	99.81	0
79	黄曲霉																	Aspergillus flavus	94.25	99.81	****	Aspergillus flavus	100	98.75	0	Aspergillus flavus	96.87	100	*****	Aspergillus flavus /Aspergillus oryzae	99	99.82	0									Aspergillus flavus	96.87	100	*****	Aspergillus flavus /Aspergillus oryzae	99	99.82	0
80	黄曲霉																	Aspergillus flavus	94.4	99.05	****	Aspergillus flavus	99	99.09	0	Aspergillus flavus	96.89	100	*****	Aspergillus oryzae	99	99.61	0									Aspergillus flavus	97.06	99.64	****	Aspergillus flavus	99	99.48	0
87	四脊曲霉																	Aspergillus fumigatus	92.89	99.36	****	Aspergillus quadrilineatus	99	99.4	0	Aspergillus latus	95.61	99.28	****	Aspergillus quadrilineatus	96	100	0
88																		Aspergillus fumigatus	94.27	99.16	****	Aspergillus quadrilineatus	98	99.8	0
89																		Aspergillus nidulans	97.83	98.79	****	Aspergillus nidulans	98	98.99	0
90																		Aspergillus nidulans	96.44	99.18	****
92	棘孢曲霉									无可用数据				无可用数据				Aspergillus aculeatus	98.65	98.44		Aspergillus aculeatus	99	99.8		Aspergillus aculeatus	56.8	82.14		Aspergillus aculeatus	70	79.44		无法区分				无法区分				Aspergillus aculeatus	98	100		Aspergillus aculeatinus	97	100
93	黑曲霉									Aspergillus aculeatus	68.83	87.8	**	Aspergillus niger	97	97.63	0	Aspergillus welwitschiae	97.39	99.81		无法区分(3种)				Aspergillus niger	99.21	99		Aspergillus niger	98	100		Aspergillus niger	94.91	100		Aspergillus niger	95	100		Aspergillus niger	98.44	100		Aspergillus niger	98	100
94	塔宾曲霉									Aspergillus aculeatus	68.58	82.61	**	Aspergillus tubingensis	97	98.43	0	Aspergillus tubingensis	95	99.61		Aspergillus tubingensis	99.81	97		Aspergillus tubingensis	93.26	100		Aspergillus tubingensis	96	99.6		Aspergillus niger	97.11	99.83		Aspergillus niger/Aspergillus awamori	97	99.82		Aspergillus awamori / Aspergillus tubingensis	96.87	100		Aspergillus tubingensis	99	99.82
95	棘孢曲霉									Aspergillus aculeatus	69.04	97.78	***	Aspergillus fijiensis	96	98.7	0	Aspergillus aculeatinus	98.67	97.51		Aspergillus niger	97	99.22		Aspergillus aculeatus	54	78.52		Aspergillus aculeatinus /Aspergillus brunneoviolaceus	40	91.04		Aspergillus aculeatinus	97.63	100		Aspergillus aculeatus	100	100		Aspergillus aculeatus	96.58	98.69		Aspergillus japonicus	100	98.92
96	塔宾曲霉	无可用数据				Aspergillus niger				无可用数据				Aspergillus tubingensis	97	97.88	0	Aspergillus foetidus（R）	93.39	97.45	****	Aspergillus niger	98	99.06	0	Aspergillus tubingensis	99.21	96.25	****	A. tubingensis/A.neoniger	99	98.43	0	Aspergillus niger /Aspergillus costaricensis/Penicillium sclerotigenum无法区分(3种)				无法区分(3种)				Aspergillus tubingensis /Aspergillus niger/	98.27	100		Aspergillus niger /Aspergillus tubingensis	99.83	100
97	黑曲霉	无可用数据				Aspergillus niger				无可用数据				Aspergillus welwitschiae	96	98.89	0	Aspergillus niger	95.65	99.43		Aspergillus tubingensis	96	99.62		Aspergillus niger	97.81	98.82		无法区分(3种)	99.21	99		Aspergillus niger	98.95	100		Aspergillus niger	99	100		Aspergillus niger	98.61	100		无法区分(3种)
98	黑曲霉	无可用数据				Aspergillus niger				无可用数据				Aspergillus tubingensis /A.neoniger	99	98.43	0	Aspergillus niger	95.17	99.62		Aspergillus welwitschiae	95	100		Aspergillus niger	95.24	100		Aspergillus niger	99	100		Aspergillus niger	98.78	100		Aspergillus niger	99	100		Aspergillus niger	97.75	100		Aspergillus niger	99	99.83
99	塔宾曲霉					Aspergillus niger				无可用数据				Aspergillus tubingensis /Aspergillus costaricaensis	97.8	97	0	Aspergillus vadensis	92.89	97.07	****	Aspergillus neoniger	95	99.43	0	Aspergillus tubingensis /Aspergillus neoniger	85.18	98.02		Aspergillus tubingensis	96.04	95		Aspergillus tubingensis	98.78	100		Aspergillus tubingensis/Aspergillus welwitschiae	99	100		Aspergillus tubingensis /Aspergillus niger	99.13	100		Aspergillus tubingensis /Aspergillus niger	99	100
100	棘孢曲霉									无可用数据				Aspergillus fijiensis	97	98.33	0	Aspergillus aculeatus	100	97.89		Aspergillus brunneoviolaceus/Aspergillus aculeatus	97	99.8		Aspergillus aculeatus	57.46	82.46		Aspergillus aculeatus	58	82.64		Aspergillus fijiensis /Aspergillus niger	98.73	100		Aspergillus aculeatus	100	99.82		无法区分				Aspergillus aculeatus	99	99.82
101	黑曲霉																	Aspergillus niger	94.63	98.49	****	Aspergillus niger	97	99.08	0	Aspergillus niger	96.42	98.83	****	Aspergillus niger	96	96.61	0	Aspergillus niger	94.63	98.3		Aspergillus niger	97	99.08		Aspergillus niger	95.83	100	*****	Aspergillus niger	98	99.49	0
102	棘孢曲霉																	Aspergillus aculeatus	95.38	96.71	****	Aspergillus aculeatus	99	98.95	0	无有效结果				Aspergillus aculeatus	26	98.57	2e-60									Aspergillus japonicus /Aspergillus fijiensi				Aspergillus aculeatus	99	98.95	0
103	塔宾曲霉																	Aspergillus tubingensis	94.23	97.32	****	Aspergillus tubingensis	95	99.62	0	Aspergillus tubingensis	94.73	100	*****	Aspergillus tubingensis	95	100	0									无法区分				Aspergillus niger	98	99.49	0
104	塔宾曲霉																	Aspergillus tubingensis	93.41	99.81	****	Aspergillus tubingensis	96	99.63	0	Aspergillus tubingensis	94.16	100	*****	Aspergillus tubingensis	95	99.61	0									无法区分				Aspergillus tubingensis /Aspergillus niger
105	黑曲霉																	Aspergillus niger	94.62	98.67	****	Aspergillus niger	96	99.63	0	Aspergillus niger	94.74	99.01	****	无法区分												Aspergillus niger	95.3	99.83	****	Aspergillus niger	99	99.19	0
106	塔宾曲霉																	Aspergillus tubingensis	91.7	99.8	****	Aspergillus tubingensis	97	99.26	0	Aspergillus tubingensis	94.35	100	*****	Aspergillus tubingensis	95	100	0									无法区分				无法区分
107	塔宾曲霉																	Aspergillus tubingensis	91.55	99.8	****	Aspergillus tubingensis	96	99.44	0	Aspergillus tubingensis	94.72	100	*****	Aspergillus tubingensis	97	99.42	0									Aspergillus tubingensis	94.33	100	0	无法区分
108	塔宾曲霉																	Aspergillus tubingensis	91.22	99.8	****	Aspergillus tubingensis	97	99.08	0	Aspergillus tubingensis	95.44	100	*****	Aspergillus tubingensis	98	99.81	0									Aspergillus tubingensis	94.81	100	*****	无法区分
109	塔宾曲霉																	Aspergillus tubingensis	91.77	99.61	****	Aspergillus tubingensis	96	99.44	0	Aspergillus tubingensis	94.71	100	*****	Aspergillus tubingensis	98	99.61	0									Aspergillus tubingensis	94.65	100	*****	无法区分
110	棘孢曲霉																	Aspergillus aculeatus	95.68	98.43	****	Aspergillus brunneoviolaceus /Aspergillus aculeatus				无有效结果				无有效结果												无法区分				Aspergillus aculeatus	99	98.95	0
111	雪白曲霉																	Aspergillus neoniveus	89.51	99.6	****	Aspergillus carneus /Aspergillus niveus				Aspergillus neoniveus	95.38	99.6	****	Aspergillus niveus	96	99.2	0									Aspergillus neoniveus	87.1	100	*****	无法区分
112	土曲霉																	Aspergillus terreus	94.81	100	*****	Aspergillus terreus	99	98.57	0	Aspergillus terreus	94.76	99.8	****	Aspergillus terreus	95	100	0									Aspergillus terreus	90.3	100	****	Aspergillus terreus	99	98.04	0
117	土曲霉																	Aspergillus terreus	93.92	99.81	****	Aspergillus terreus	96	99.08	0	Aspergillus terreus	95.47	99.8	****	Aspergillus terreus	98	99.42	0									Aspergillus elongatus /Aspergillus terreus			*****	Aspergillus terreus	98	100	0
118	土曲霉																	Aspergillus terreus	94.3	99.81	****	Aspergillus terreus	94	99.81	0	Aspergillus terreus	95.1	99.8	****	Aspergillus terreus	96	99.61	0									Aspergillus terreus	99.49	99.83	****	Aspergillus terreus	99	99.83	0
119	土曲霉																	Aspergillus terreus	93.92	100.81	****	Aspergillus terreus	97	98.9	0	Aspergillus terreus	95.29	99.8	****	Aspergillus terreus	96	100	0									Aspergillus terreus	96.46	100	*****	Aspergillus terreus	99	99.83	0
120	土曲霉																	Aspergillus terreus	93.94	99.81	****	Aspergillus terreus	98	98.56	0	Aspergillus terreus	95.11	99.8	****	Aspergillus terreus	98	99.24	0									Aspergillus terreus	93.78	99.46	****	Aspergillus terreus	99	99.15	0
121	土曲霉																	Aspergillus terreus	94.43	99.81	****	Aspergillus terreus	97	99.26	0	Aspergillus terreus	95.5	99.61	****	Aspergillus terreus	99	98.87	0									Aspergillus terreus	97.09	99.82	****	Aspergillus terreus	97	99.82	0
122	土曲霉																	Aspergillus terreus	94.27	100	*****	Aspergillus terreus	95	99.81	0	Aspergillus terreus	95.11	99.8	****	Aspergillus terreus	95	100	0									Aspergillus terreus	91.1	100	****	Aspergillus terreus	97	98.78	0
123	丛毛状曲霉																	Aspergillus terreus	95.86	92.35	***	Aspergillus floccosus	97	100	0	Aspergillus alabamensis	95.35	90.36	**	Aspergillus floccosus	96	99.61	0									Aspergillus terreus	90.91	100	****	Aspergillus terreus	97	99.65	0
124	土曲霉																	Aspergillus terreus	94.26	99.62	****	Aspergillus terreus	96	99.44	0	Aspergillus terreus	94.4	99.8	****	Aspergillus terreus	95	100	0									Aspergillus terreus	96.46	100	*****	Aspergillus terreus	98	100	0
125	土曲霉																	Aspergillus terreus	94.25	99.81	****	Aspergillus terreus	94	99.81	0	Aspergillus terreus	94.93	99.8	****	Aspergillus terreus	95	100	0									Aspergillus terreus	96.79	100	*****	Aspergillus terreus	99	100	0
144	聚多曲霉																	Aspergillus sydowii	94.71	99.17	****	Aspergillus sydowii	98	99	0	Aspergillus sydowii	93.11	100	****	Aspergillus sydowii	98	98.96	0
145	聚多曲霉																	Aspergillus sydowii	94.13	99.58	****	Aspergillus sydowii	99	99.01	0	Aspergillus sydowii	93.4	100	****	Aspergillus sydowii	96	99.73	0
146	聚多曲霉																	Aspergillus sydowii	94.13	99.58	****	Aspergillus sydowii	98	99.01	0	Aspergillus sydowii	92.7	100	****	Aspergillus sydowii	97	98.97	0
147	聚多曲霉																	Aspergillus sydowii	94.9	99.17	****	Aspergillus sydowii	99	98.62	0	Aspergillus sydowii	93.4	100	****	Aspergillus sydowii	97	98.7	0
148	细粒曲霉																	无可用结果				无可用结果
151	猫曲霉																	Aspergillus parafelis	94.59	98.28	****	Aspergillus felis	99	98.74	0
154	赭曲霉																	Aspergillus ochraceus	96.29	99.33	****	Aspergillus ochraceus	99	99.51	0	Aspergillus ochraceus	93.3	99.62	****	Aspergillus ochraceus	99	99.51	0
156	平冢曲霉																	Aspergillus hiratsukae	96.19	99.81	****	Neosartorya hiratsukae sukae	99	99.63	0	Aspergillus hiratsukae	96.1	99.8	****	Aspergillus hiratsukae	97	100	0									Aspergillus hiratsukae	96.82	100	*****	Aspergillus hiratsukae	99	99.83	0
157	雪白曲霉																	Aspergillus neoniveus	94.04	98.85	****	Aspergillus carneus /Aspergillus niveus				Aspergillus neoniveus	94.82	99.8	****	Aspergillus niveus	96	99.4	0
158	迟缓曲霉																	Aspergillus lentulus	94.49	99.62	****	Aspergillus lentulus	96	99.63	0	Aspergillus lentulus	94.18	100	*****	Aspergillus lentulus	97	99.42	0									Aspergillus lentulus	95.09	100	*****	Aspergillus lentulus	98	99.48	0
279	红色毛癣菌																	Trichophyton rubrum	98	99.32	****	Trichophyton rubrum	98	99.32	0	Fusarium verticillioides	95.41	100	****	Fusarium verticillioides	100	98.69	6e-149	Trichophyton rubrum	96.44	91.59	***	Trichophyton rubrum	91.54	99	0	Trichophyton rubrum	98.09	85.22	***	Trichophyton rubrum	100	84.94	0
280	撕裂耙齿菌																	Bisifusarium delphinoides			***	Fusarium delphinoides	94	94.85	0	Fusarium verticillioides	89.87	100	****	Fusarium verticillioides	99	99.34	0	Irpex laceratus撕裂耙齿菌	98.7	100	*****	无法区分(3种)				Irpex laceratus	100	99.84	****	Irpex laceratus	99.84	100	0
287	三线镰刀菌	Fusarium campestre	92.86	95.81	****	Fusarium tricinctum/Fusarium avenaceum				Fusarium acuminatum	88.16	89.72	***	无法区分(3种)												Fusarium diversisporum	99.68	98.37	***	Fusarium tricinctum	99	98.69	6e-149	Fusarium avenaceum	98.51	100		Fusarium tricinctum/Fusarium avenaceum	99	100		Fusarium avenaceum	97.02	100	*****	Fusarium flocciferum	100	99.63	0
290	茄病镰刀菌	Neocosmospora keratoplastica	97.72	98.69	****	Fusarium solani	98	99.57	0																	Neocosmospora striatispora	93.05	95.04	***	Fusarium solani	100	99.67	3e-152	Fusarium solani/Fusarium falciform	99.09	99.26		Fusarium solani	99	99.63		Fusarium solani	96.3	98.72		Fusarium solani	98	98.56
291	双孢镰刀	Bisifusarium dimerum	93.51	93.88	***	Fusarium dimerum	89	98.88	0	Bisifusarium dimerum	95.37	73.89	***	Fusarium delphinoides	97	93.46	0									三种以上无法区分				Fusarium dimerum	96	96.28	3e-132	Bisifusarium delphinoides	99.25	98.49		Fusarium delphinoides	97	98.85		Fusarium dimerum /Bisifusarium delphinoides	97.4	98.67		Fusarium delphinoides	99	98.88
294	茄病镰刀菌	Neocosmospora keratoplastica,	96.31	98.82	****	Fusarium solani	98	99.42	0	Neocosmospora liupanshuiensis,	96.96	92.08	***	Fusarium solani	98	95.87	0									Neocosmospora striatispora	90.13	95.26	***	Fusarium solani	98	99.66	4e-150	Fusarium solani	98.15	100		Fusarium solani	100	99.81		Fusarium solani	98.9	100		Fusarium solani	100	99
295	层出镰刀菌	Fusarium annulatum	93.7	100	*****	Fusarium proliferatum	99	99.26	0	Fusarium annulatum	96.86	98.04	****	Fusarium annulatum /Fusarium proliferatum	99	98.08	0									三种以上无法区分				Fusarium proliferatum	98	100	7e-148	Fusarium annulatum /Fusarium proliferatum	100	99.43		Fusarium proliferatum	99	99.62		无法区分(3种)				无法区分(3种)
297	镰形镰刀菌	Neocosmospora falciformis	93.06	100	*****	Fusarium falciforme	99	98.86	0																	Neocosmospora striatispora	92.16	96.1	***	Fusarium falciforme	99	99.67	7e-153	Fusarium solani	98.72	100		Fusarium solani/ Fusarium falciform	99	100		Fusarium solani	98.71	100		Fusarium solani	98	100
298	茄病镰刀菌	Neocosmospora solani	88.76	100	*****	Fusarium solani	99	99.86	0	Neocosmospora liupanshuiensis	94.15	95.83	****	Fusarium solani	97	98.49	0									Neocosmospora striatispora	93.38	97.52	***	Fusarium solani	100	99.67	7e-153	Fusarium oxysporum	99.82	99.26		Fusarium oxysporum/Fusarium solani				Fusarium solani	96.63	99.08		Fusarium solani	97	99.08
299	镰形镰刀菌	Neocosmospora falciformis	95.46	99.85	****	Fusarium solani/Fusarium falciforme				Neocosmospora liupanshuiensis	88.65	81.55	**	Fusarium solani	97	89.84	0									Neocosmospora striatispora	91.72	96.39	***	Fusarium falciforme	100	99.67	9e-152	Fusarium solani	99.26	100		无法区分(3种)				Fusarium solani	99.08	100		无法区分(3种)
300	茄病镰刀菌	Neocosmospora falciformis	92.96	99.7	****	Fusarium solani	97	99.28	0	Neocosmospora liupanshuiensis	88.82	94.62	***	Fusarium solani	98	93.75	0									Neocosmospora falciformis	51.39	99.51	**	Fusarium solani	76	99.33	2e-149	Fusarium falciform /Fusarium solani	98.71	99.63		Fusarium solani/ Fusarium falciform /Fusarium verticillioides	99	99.63		Fusarium solani	99.82	100		Fusarium solani	100	100	0
301	海豚镰刀菌	Bisifusarium delphinoides	91.49	100	*****	Fusarium delphinoides	95	99.1	0	Bisifusarium delphinoides			***	Fusarium delphinoides	98	98.44	0									Aspergillus terreus？？？				Aspergillus terreus？？？												Bisifusarium delphinoides	88.68	99.79	****	Fusarium delphinoides	99	98.3
302	角膜镰刀菌	Fusarium keratoplasticum	97.29	99.42	****	Fusarium keratoplasticum	98	99.28	0	Neocosmospora keratoplastica	85.65	95.36	****	Fusarium keratoplasticum	98	97.14	0									Neocosmospora striatispora	92.43	99.31	***	Fusarium solani	99	99.34	4e-150	Fusarium solani	96.79	100		Fusarium solani	98	99.82		Fusarium solani	97.53	98.01		Fusarium solani	98	98.01
303	茄病镰刀菌	Neocosmospora solani	93.72	100	*****	Fusarium solani	98	99.72	0	Neocosmospora liupanshuiensis	91.58	90.71	***	Fusarium solani	95	93.94	0									Neocosmospora striatispora	91.09	96.74	***	Fusarium solani	98	98.66	4e-150	Fusarium solani	99.08	100		Fusarium solani /Fusarium oxysporum	99	100		Fusarium solani	98.71	100		Fusarium solani	98.71	100
305	镰形镰刀菌	Neocosmospora falciformis	93.72	100	*****	Fusarium solani/Fusarium falciforme			0	Neocosmospora falciformis	86.45	97.05	****	Fusarium solani	98	97.42	0									Neocosmospora striatispora	92.62	96.38	***	Fusarium falciforme	95	100		Fusarium solani	98.38	100		Fusarium solani	98	100		多种无法区分				多种无法区分
306	角膜镰刀菌	Neocosmospora keratoplastica,	96.75	97.96	****	Fusarium solani	97	99.42	0	Neocosmospora liupanshuiensis,	92.65	89.45	***	Fusarium keratoplasticum	95	93.94	0									Neocosmospora striatispora （纹孢新赤壳）/Fusarium hunanense/Neocosmospora hunanense （湖南新赤壳）				Fusarium solani	89	97.67		Fusarium solani	99.07	100		Fusarium solani	99	100		Fusarium keratoplasticum	96.69	100		Fusarium solani	99	99.82
307	芒萁镰刀菌	Fusarium miscanthi	98.14	97.8	****	Fusarium miscanthi	98	99.21	0	Fusarium arbusti	96.6	96.7	****	Fusarium miscanthi	98	98.15	0									Fusarium anoectochili	98.96	96.97		Fusarium miscanthi	98.99	99		Fusarium proliferatum	98.31	100		Fusarium nisikadoi	98	99.43		Fusarium nisikadoi	95.09	98.93		Fusarium oxysporum	100	97.55
309	茄病镰刀菌	Neocosmospora solani	95.19	99.28	****	Fusarium solani	98	99.02	0																																	Fusarium solani	97.93	97.9	****	Fusarium solani	99	99.43	0
310	轮枝镰刀菌	Fusarium verticillioides	91.56	100	*****	Gibberella moniliformis 藤仓镰刀有性型	98	99.41	0	Fusarium musae	98.71	91.25	****	Fusarium verticillioides	99	98.26	0									Fusarium verticillioides	73.46	96		Fusarium oxysporum	92.17	92		Fusarium proliferatum /Fusarium moniliforme	100	98.28		Fusarium verticillioides	98	100		Fusarium awaxy	100	97.13		Fusarium oxysporum	100	99.81
315	平冢曲霉																	Aspergillus hiratsukae	93.68	99.63	****	Aspergillus hiratsukae	97	99.28	0																	Aspergillus hiratsukae	97.17	99.32	****	Aspergillus hiratsukae	98	99.33
318	轮枝镰刀菌	Fusarium verticillioides	94.93	99.53	****	Fusarium verticillioides	99	99.55	0	Fusarium musae	94.17	99.32	****	Fusarium verticillioides	98	98.8	0									Fusarium verticillioides	97.95	100	****	Fusarium verticillioides	98	100		Fusarium moniliforme,	95.88	100		Fusarium verticillioides	97	99.81	e值	Fusarium proliferatum /Fusarium oxysporum	98.86	100		Fusarium oxysporum	99	100
319	尖孢镰刀菌	Fusarium oxysporum	95.63	99.85	****	Fusarium oxysporum	96	99.85	0	Fusarium menglaense	93.28	96.94	***	Fusarium foetens	97	95.1	0									三种以上无法区分				Fusarium oxysporum	99	100		Fusarium oxysporum	96.33	100		Fusarium oxysporum	100	100		Fusarium oxysporum	97.71	99.8		Fusarium oxysporum	97.71	99.8
320	角膜镰刀菌	Fusarium keratoplasticum	92.81	100	*****	Fusarium keratoplasticum	97	99.42	0									Fusarium keratoplasticum	63.87	100	**	Fusarium keratoplasticum	65	100	0																	Fusarium solani	98.19	100	*****	Fusarium solani	99	99.82
321	产黄青霉																																									Penicillium chrysogenum	98.8	98.78	****	Penicillium chrysogenum	97	99.64	0
323	杂色曲霉																	Aspergillus versicolor	93.91	98.12	****	Aspergillus versicolor	98	99.4	0	Aspergillus protuberus	94.72	99.44	***	Aspergillus protuberus	97	99.73	0									Aspergillus versicolor	96.27	100	*****	Aspergillus versicolor	96	100
324	藤仓镰刀	Fusarium fujikuroi	99.52	95.01	****		99	99.69	0	Fusarium annulatum	98.21	96.62	****	Fusarium fujikuroi	97	98.97	0	无可用数据				无可用数据				Fusarium proliferatum	95.77	100		Fusarium fujikuroi	100	100		Fusarium proliferatum	97.94	99.62		无法区分(3种)				Fusarium fujikuroi /Fusarium proliferatum	100	98.69		Fusarium verticillioides	98	100
327	三角孢小囊菌																	Aspergillus flavus	96.57	96.83	****	Aspergillus flavus	98	97.43	0	Microascus cirrosus	93.82	95.09	****	Microascus trigonosporus	98	99.02										Microascus trigonosporus	96.05	98.8	****	Microascus trigonosporus	98.48	97	0
328	热焦曲霉																	Aspergillus calidoustus	97.24	99.43	****	Aspergillus calidoustus	98	99.63	0	Aspergillus calidoustus	92.92	99.76	****	Aspergillus calidoustus	96	99.31	0									无法区分				无法区分
329	构巢曲霉																	Aspergillus nidulans	94.44	99.16	****	Aspergillus nidulans	98	98.79	0	Aspergillus nidulans /Aspergillus quadrilineatus				Aspergillus nidulans	97	99.63	0									Aspergillus rugulosus/Aspergillus nidulans				Aspergillus rugulosus/Aspergillus nidulans
330	淡紫紫孢霉																	Purpureocillium lilacinum	96.2	99.84	****	Purpureocillium lilacinum	98	99.38	0																	Purpureocillium lilacinum	95.42	99.65	****	Purpureocillium lilacinum	99	98.98	0
331	土曲霉																	Aspergillus terreus	94.17	99.42		Aspergillus terreus	95	99.62	0	Aspergillus terreus	99.02	99.61		Aspergillus terreus	98	100		Aspergillus terreus	100	99.14		Aspergillus terreus	100	99.83		Aspergillus elongatus /Aspergillus terreus	100	97.61		Aspergillus terreus	100	99.66
332	黄/米曲霉									Aspergillus leporis	68.92	86.28	**	Aspergillus flavus /Aspergillus oryzae	96	99.16	0	Aspergillus flavus	94.74	99.43	****	Aspergillus flavus	99	99.27	0	Aspergillus flavus /Aspergillus oryzae	98.84	99.42	****	Aspergillus flavus /Aspergillus oryzae	100	99.42	0									Aspergillus flavus	97.89	100	*****	Aspergillus flavus /Aspergillus oryzae
333	黄曲霉									Aspergillus leporis	68.61	86.28	**	Aspergillus flavus /Aspergillus oryzae	97	98.99	0	Aspergillus flavus	93.43	97.86	****	Aspergillus flavus	98	97.06	0	Aspergillus flavus	100	99	*****	Aspergillus flavus	100	100	0									Aspergillus flavus	96.01	99.82	****	Aspergillus flavus	99	99.47	0
334	棘孢曲霉									Aspergillus aculeatus	68	97	***	Aspergillus fijiensis	96	97.61	0	Aspergillus aculeatus	95.5	99.61	****	Aspergillus aculeatus	96	99.61	0	无可用数据				Aspergillus aculeatinus	28	99.28	2e-60	Aspergillus aculeatinus	97.45	100	*****	无法区分(3种)				无可用结果				Aspergillus aculeatus	95	78.889	2e-92
335	黑曲霉																	Aspergillus niger	96.2	98.31	****	无法区分(3种)				Aspergillus niger	96.6	99.41	****	Aspergillus niger	98	99.42	0									Aspergillus foetidus	98.09	99.65	****	Aspergillus foetidus /Aspergillus niger
336	马尔尼菲篮状菌																	无可用结果				Talaromyces marneffei	94	99.79	0	无可用结果				Talaromyces marneffei	97	99.09	0									Talaromyces marneffei	98.54	100	*****	Talaromyces marneffei	100	99.64	0
337	藤仓镰刀菌	Fusarium fujikuroi	95.3	99.23	****	Fusarium proliferatum /Fusarium fujikuroi																																				Fusarium proliferatum /Fusarium fujikuroi				Fusarium proliferatum /Fusarium fujikuroi
338	黄曲霉																	Aspergillus flavus	95.61	99.62	****	Aspergillus flavus	97	99.81	0	Aspergillus flavus	94.82	100	*****	Aspergillus flavus /Aspergillus oryzae												Aspergillus flavus /Aspergillus oryzae				Aspergillus flavus /Aspergillus oryzae
339																																										Aspergillus nomiae /Aspergillus flavus				三种无法区分
340	间座壳																																									Diaporthe oculi	92.63	100	*****	Diaporthe phaseolorum	98	99.11	0
341																																										Diaporthe hongkongensis	96.33	99.09	****	Diaporthe hongkongensis	100	98.43	0
342	原毛平革菌属 （白粉侧孢霉）																																									Phanerochaete sp	96.42	99.32	****	Phanerochaete sp	99	99.02	0
343	塔宾曲霉																	Aspergillus tubingensis	94.1	99.8	****	Aspergillus tubingensis	99	99.44	0	Aspergillus tubingensis	95.03	99.8	*****	Aspergillus tubingensis	96	99.6	0									Aspergillus niger	99.33	98.65	****	Aspergillus tubingensis/ Aspergillus niger	98	99.66	*****
344	毛栓菌																																									无法区分				无法区分
345	塔宾曲霉																	Aspergillus tubingensis	99	99.45	*****	Aspergillus tubingensis	96.15	99.81	0	Aspergillus tubingensis	95.24	99.8	*****	Aspergillus tubingensis	99	99.85	0									Aspergillus tubingensis	94.46	100	*****	无法区分
347	果生刺盘孢																																									Colletotrichum fructicola	94.07	100	*****	Colletotrichum fructicola	97	99.82	0
[truncated: 1 more columns]

## Sheet: Sheet2
14烟曲霉	16黄曲霉	6黑曲霉	13土曲霉	5聚多曲霉	1猫曲霉	1赭曲霉	2雪白？？	1迟缓曲霉

## Sheet: Sheet3
Table S3. Taxonomic, Morphological, and Molecular Characteristics of Aspergillus Strains Included in This Study
Subgenus	Section	Series	Species	Isolation Site	Strain ID	Morphological Identification	Molecular Identification	Final Species Identification	GenBank Accession No.	Notes
Fumigati	Fumigati	Fumigati	A.fumigatus （n=15）	BALF	XY-F31	A. fumigatus	ITS: A. fumigatus BenA: A. fumigatus CaM: A. fumigatus	A. fumigatus	ITS: PX645531 BenA: PX768889 CaM:PX768954	-
				BALF	XY-F32	A. fumigatus	ITS: A. fumigatus BenA: A. fumigatus CaM: A. fumigatus	A. fumigatus	ITS:PX645532 BenA: PX768890 CaM:PX768955
				Sputum	XY-F33	A. fumigatus	ITS: A. fumigatus BenA: A. fumigatus CaM: A. fumigatus	A. fumigatus	ITS: PX645533 BenA: PX768891 CaM:PX768956
				Sputum	XY-F34	A. fumigatus	ITS: A. fumigatus BenA: A. fumigatus CaM: A. fumigatus	A. fumigatus	ITS: PX645534 BenA: PX768893 CaM:PX768957
				Sputum	XY-F35	A. fumigatus	ITS: A. fumigatus BenA: A. fumigatus CaM: A. fumigatus	A. fumigatus	ITS: PX645535 BenA: PX768892 CaM:PX768958
				Sputum	XY-F37	A. fumigatus	ITS: A. fumigatus BenA: A. fumigatus CaM: A. fumigatus	A. fumigatus	ITS: PX645536 BenA: PX768894 CaM:PX768959
				BALF	XY-F38	A. fumigatus	ITS: A. fumigatus BenA: A. fumigatus CaM: A. fumigatus	A. fumigatus	ITS: PX645537 BenA: PX768895 CaM:PX768960
				BALF	XY-F39	A. fumigatus	ITS: A. fumigatus BenA: A. fumigatus CaM: A. fumigatus	A. fumigatus	ITS: PX645538 BenA: PX768896 CaM:PX768961
				BALF	XY-F40	A. fumigatus	ITS: A. fumigatus BenA: A. fumigatus CaM: A. fumigatus	A. fumigatus	ITS: PX645539 BenA: PX768897 CaM:PX768962
				Sputum	XY-F48	A. fumigatus	ITS: A. fumigatus BenA: A. fumigatus CaM: A. fumigatus	A. fumigatus	ITS: PX645540 BenA: PX768898 CaM:PX768963
				Sputum	XY-F49	A. fumigatus	ITS: A. fumigatus BenA: A. fumigatus CaM: A. fumigatus	A. fumigatus	ITS: PX645541 BenA: PX768899 CaM:PX768964
				BALF	XY-F50	A. fumigatus	ITS: A. fumigatus BenA: A. fumigatus CaM: A. fumigatus	A. fumigatus	ITS:PX645542 BenA: PX768900 CaM:PX768965
				BALF	XY-F51	A. fumigatus	ITS: A. fumigatus BenA: A. fumigatus CaM: A. fumigatus	A. fumigatus	ITS: PX645543 BenA: PX768901 CaM:PX768966
				Sputum	XY-F52	A. fumigatus	ITS: A. fumigatus BenA: A. fumigatus CaM: A. fumigatus	A. fumigatus	ITS: PX645544 BenA: PX768902 CaM:PX768967
				Sputum	XY-F357	A. fumigatus	ITS: A. fumigatus BenA: A. fumigatus CaM: A. fumigatus	A. fumigatus	ITS: PX645545 BenA:PX768904 CaM:PX768969
		Unilaterales	A.hiratsukae （n=1）	BALF	XY-F156	A. fumigatus	ITS: A.hiratsukae BenA: A.hiratsukae CaM: A.hiratsukae	A.hiratsukae	ITS: PX645593 BenA: PX768952 CaM:PX779385	Cryptic species
Aspergillus	Aspergillus	Chevalierorum	A.montevidensis （n=1）	Sputum	XY-F153	unidentified	ITS: A.chevalieri BenA: A.montevidensis CaM: A.montevidensis	A.montevidensis	ITS: PX645591 BenA: PX768950 CaM:PX779383	Cryptic species
Nidulantes	Nidulantes	Versicolores	A.sydowii （n=3）	CSF	XY-F144	A. sydowii/A. versicolor	ITS: A.sydowii BenA: A.sydowii CaM: A.sydowii	A.sydowii	ITS: PX645585 BenA: PX768944 CaM:PX779377	Cryptic species
				BALF	XY-F145	A. sydowii/A. versicolor	ITS: A.sydowii BenA: A.sydowii CaM: A.sydowii	A.sydowii	ITS: PX645586 BenA: PX768945 CaM:PX779378	Cryptic species
				BALF	XY-F146	A. sydowii/A. versicolor	ITS: A.sydowii BenA: A.sydowii CaM: A.sydowii	A.sydowii	ITS: PX645587 BenA: PX768946 CaM:PX779379	Cryptic species
		Nidulantes	A.nidulans （n=4）	Sputum	XY-F89	A. nidulans	ITS: A.rugulosus/A.nidulans BenA: A.nidulans CaM: A.nidulans	A.nidulans	ITS: PX645581 BenA: PX768940 CaM:PX779373
				Sputum	XY-F90	A. nidulans	ITS: A.nidulans BenA: A.nidulans CaM: A.nidulans	A.nidulans	ITS: PX645582 BenA: PX768941 CaM:PX779374
				Corneal Scraping	XY-F256	A. nidulans	ITS: A.rugulosus BenA: A.nidulans CaM: A.nidulans	A.nidulans	ITS: PX645583 BenA: PX768942 CaM:PX779375
				BALF	XY-F329	A. nidulans	ITS: A.rugulosus/A.nidulans BenA: A.nidulans CaM: A.nidulans	A.nidulans	ITS: PX645584 BenA: PX768943 CaM:PX779376
	Usti	Calidousti	A.calidoustus （n=1）	Sputum	XY-F152	unidentified	ITS: A.pseudodeflectus/A.calidoustus BenA: A.calidoustus CaM: A.calidoustus	A.calidoustus	ITS: PX645590 BenA: PX768949 CaM:PX779382	Cryptic species
Circumdati	Terrei	Terrei	A.terreus （n=12）	Sputum	XY-F112	A. terreus	ITS: A. terreus BenA: A. terreus CaM: A. terreus	A.terreus	ITS: PX645559 BenA: PX768918 CaM:PX768877
				BALF	XY-F114	A. terreus	ITS: A. terreus BenA: A. terreus CaM: A. terreus	A.terreus	ITS: PX645560 BenA: PX768919 CaM:PX768878
				Sputum	XY-F115	A. terreus	ITS: A. terreus BenA: A. terreus CaM: A. terreus	A.terreus	ITS: PX645561 BenA: PX768920 CaM:PX768879
				Sputum	XY-F116	A. terreus	ITS: A. terreus BenA: A. terreus CaM: A. terreus	A.terreus	ITS: PX645562 BenA: PX768921 CaM:PX768880
				Sputum	XY-F117	A. terreus	ITS: A. terreus BenA: A. terreus CaM: A. terreus	A.terreus	ITS: PX645563 BenA: PX768922 CaM:PX768881
				Sputum	XY-F118	A. terreus	ITS: A. terreus BenA: A. terreus CaM: A. terreus	A.terreus	ITS: PX645564 BenA: PX768923 CaM:PX768882
				Sputum	XY-F119	A. terreus	ITS: A. terreus BenA: A. terreus CaM: A. terreus	A.terreus	ITS: PX645565 BenA: PX768924 CaM:PX768883
				BALF	XY-F120	A. terreus	ITS: A. terreus BenA: A. terreus CaM: A. terreus	A.terreus	ITS: PX645566 BenA: PX768925 CaM:PX768884
				Pus Aspirate	XY-F121	A. terreus	ITS: A. terreus BenA: A. terreus CaM: A. terreus	A.terreus	ITS: PX645567 BenA: PX768926 CaM:PX768885
				BALF	XY-F122	A. terreus	ITS: A. terreus BenA: A. terreus CaM: A. terreus	A.terreus	ITS: PX645568 BenA: PX768927 CaM:PX768886
				Sputum	XY-F124	A. terreus	ITS: A. terreus BenA: A. terreus CaM: A. terreus	A.terreus	ITS: PX645569 BenA: PX768928 CaM:PX768887
				Sputum	XY-F331	A. terreus	ITS: A. terreus BenA: A. terreus CaM: A. terreus	A.terreus	ITS: PX645570 BenA: PX768929 CaM:PX768888
			A.alabamensis （n=1）	Sputum	XY-F155	A. terreus	ITS: A. terreus BenA: A. alabamensis CaM: A. alabamensis	A.alabamensis	ITS: PX645592 BenA: PX768951 CaM:PX779384	Cryptic species
		Nivei	A.niveus （n=1）	BALF	XY-F157	unidentified	ITS: A. niveus/A. neoniveus BenA: A. niveus CaM: A. niveus	A. niveus	ITS: PX645594 BenA: PX768953 CaM:PX779386	Cryptic species
	Flavi	Flavi	A.flavus （n=13）	BALF	XY-F53	A. flavus	ITS: A. flavus/A. oryzae BenA: A. flavus/A. oryzae CaM: A. flavus	A. flavus	ITS: PX645546 BenA: PX768905 CaM:PX768864
				Sputum	XY-F64	A. flavus	ITS: A. flavus/A. oryzae BenA: A. flavus CaM: A. flavus	A. flavus	ITS: PX645547 BenA: PX768906 CaM:PX768865
				Sputum	XY-F65	A. flavus	ITS: A. flavus BenA: A. flavus CaM: A. flavus	A. flavus	ITS: PX645548 BenA: PX768907 CaM:PX768866
				Sputum	XY-F66	A. flavus	ITS: A. flavus BenA: A. flavus/A. oryzae CaM: A. flavus	A. flavus	ITS: PX645549 BenA: PX768908 CaM:PX768867
				BALF	XY-F67	A. flavus	ITS: A. oryzae BenA: A. oryzae/A. flavus CaM: A. flavus	A. flavus	ITS: PX645550 BenA: PX768909 CaM:PX768868
				Sputum	XY-F68	A. flavus	ITS: A. flavus/A. oryzae BenA: A. flavus CaM: A. flavus	A. flavus	ITS: PX645551 BenA: PX768910 CaM:PX768869
				Sputum	XY-F69	A. flavus	ITS: A. flavus/A. oryzae BenA: A. flavus/A. oryzae CaM: A. flavus	A. flavus	ITS: PX645552 BenA: PX768911 CaM:PX768870
				Sputum	XY-F70	A. flavus	ITS: A. flavus/A. oryzae BenA: A. flavus CaM: A. flavus	A. flavus	ITS: PX645553 BenA: PX768912 CaM:PX768871
				BALF	XY-F72	A. flavus	ITS: A. flavus/A. oryzae BenA: A. flavus/A. oryzae CaM: A. flavus	A. flavus	ITS: PX645554 BenA: PX768913 CaM:PX768872
				Corneal Scraping	XY-F73	A. flavus	ITS: A. flavus/A. oryzae BenA: A. flavus/A. oryzae CaM: A. flavus	A. flavus	ITS: PX645555 BenA: PX768914 CaM:PX768873
				ETT	XY-F74	A. flavus	ITS: A. oryzae BenA: A. flavus/A. oryzae CaM: A. flavus	A. flavus	ITS: PX645556 BenA: PX768915 CaM:PX768874
				Sputum	XY-F75	A. flavus	ITS: A. flavus/A. oryzae BenA: A. flavus/A. oryzae CaM: A. flavus	A. flavus	ITS: PX645557 BenA: PX768916 CaM:PX768875
				Sputum	XY-F76	A. flavus	ITS: A. flavus BenA: A. flavus/A. oryzae CaM: A. flavus	A. flavus	ITS: PX645558 BenA: PX768917 CaM:PX768876
	Circumdati	Circumdati	A. ochraceus （n=2）	Sputum	XY-F154	unidentified	ITS: A. ochraceus BenA: A. ochraceus CaM: A. ochraceus	A. ochraceus	ITS: PX645588 BenA: PX768947 CaM:PX779380	Cryptic species
				Sputum	XY-F401	unidentified	ITS: A. ochraceus BenA: A. ochraceus CaM: A. ochraceus	A. ochraceus	ITS: PX645589 BenA: PX768948 CaM:PX779381	Cryptic species
	Nigri	Nigri	A. niger （n=10）	Sputum	XY-F93	A. niger	ITS: A. niger BenA: A. niger CaM: A. niger	A. niger	ITS: PX645571 BenA: PX768930 CaM:PX779363
				Sputum	XY-F96	A. niger	ITS: A. niger BenA: A. niger CaM: A. niger	A. niger	ITS: PX645572 BenA: PX768931 CaM:PX779364
				Sputum	XY-F97	A. niger	ITS: Aspergillus sp. BenA: Aspergillus sp. CaM: A. niger	A. niger	ITS: PX645573 BenA: PX768932 CaM:PX779365
				Sputum	XY-F98	A. niger	ITS: A. niger BenA: A. niger CaM:A. niger	A. niger	ITS: PX645574 BenA: PX768933 CaM:PX779366
				Sputum	XY-F101	A. niger	ITS: A. niger BenA: A. niger CaM: A. niger	A. niger	ITS: PX645575 BenA: PX768934 CaM:PX779367
				Sputum	XY-F105	A. niger	ITS: A. niger BenA: Aspergillus sp. CaM: A. niger	A. niger	ITS: PX645576 BenA: PX768935 CaM:PX779368
				BALF	XY-F285	A. niger	ITS: A. niger BenA: Aspergillus sp. CaM: A. niger	A. niger	ITS: PX645577 BenA: PX768936 CaM:PX779369
				Skin swab	XY-F314	A. niger	ITS: A. niger BenA: A. niger CaM: A. niger	A. niger	ITS: PX645578 BenA: PX768937 CaM:PX779370
				Ear Swab	XY-F335	A. niger	ITS: Aspergillus sp. BenA: A. niger CaM: Aspergillus sp.	A. niger	ITS: PX645579 BenA: PX768938 CaM:PX779371
				Sputum	XY-F394	A. niger	ITS: A. niger BenA: A. niger CaM: A. niger	A. niger	ITS: PX645580 BenA: PX768939 CaM:PX779372
Abbreviation: ETT，Endotracheal Tube；CSF，Cerebrospinal Fluid；BALF，Bronchoalveolar Lavage Fluid
